# Supplementary material for: Overcoming Pain and Kinesiophobia: Unlocking the Path to Better Knee Osteoarthritis Rehabilitation
Source: Biomedicines. 2025 Jun 1;13(6):1361. doi: 10.3390/biomedicines13061361 (PMC12189791; doi:10.3390/biomedicines13061361)
Supplement: Supplementary file 1 [file biomedicines-13-01361-s001.zip]

Archive with 1 entries (1 files):
- biomedicines-3538320-supplementary.pdf
